# Supplementary material for: Efficacy of a Preparation Based on Calcium Butyrate, Bifidobacterium bifidum, Bifidobacterium lactis, and Fructooligosaccharides in the Prevention of Relapse in Ulcerative Colitis: A Prospective Observational Study
Source: J Clin Med. 2021 Oct 26;10(21):4961. doi: 10.3390/jcm10214961 (PMC8585056; doi:10.3390/jcm10214961)
Supplement: Supplementary file 1 [file jcm-10-04961-s001.zip]

Archive with 1 entries (1 files):
- jcm-1411828-supplementary.pdf
